# Supplementary material for: Long-term depression in neurons involves temporal and ultra-structural dynamics of phosphatidylinositol-4,5-bisphosphate relying on PIP5K, PTEN and PLC
Source: Commun Biol. 2023 Apr 3;6:366. doi: 10.1038/s42003-023-04726-0 (PMC10070498; doi:10.1038/s42003-023-04726-0)
Supplement: Supplementary file 4 — Supplementary Data 1 [file 42003_2023_4726_MOESM4_ESM.xlsx]

## Sheet: Fig. 1e
density of labeling per µm2:	PI(4,5)P2	PS	PI(3,4,5)P3	PI(3,4)P2
	3.56824	0	2.09383	0.913887
	1.3535	0	0	0.828489
	7.36112	0	0.449786	0
	220.178	0	3.36606	0
	0	0	0	0
	0	0	0	0
	19.1478	0	0.144431	0
	29.5865	0	0	0
	11.9377	0	0	2.45734
	2.26469	0	0	0.228721
	10.4691	0	0	7.05754
	34.7966	1.0528	0.752532	0
	0	0	0	0
	48.5206	0.360425	1.00504	0.55137
	8.30385	0	0	0
	24.9115	70.5754	5.09554	0
	0	0	28.3086	0
	0	0	0	0
	0	0	0	0
	1.72114	0	0	0
	31.2961	5.50988	0	0
	65.7999	0
	211.726	0
	0	0.360425
	0	0
		0.566171
		0
		0
		0
		0
		0
		0
		0
		0
		0

## Sheet: Fig.1g
image	area P-face	PIP2 labeling	density
366(18)..02	2.72	53	19.4853
...04	2.72	95	34.9265
...06	2.72	74	27.2059
...08	2.72	105	38.6029
...10	2.72	72	26.4706
...12	2.72	60	22.0588
...14	2.72	80	29.4118
...16	2.72	74	27.2059
...18	2.72	85	31.25
...20	2.72	45	16.5441
...22	2.72	56	20.5882
...24	2.72	60	22.0588
...26	2.72	37	13.6029
...28	2.72	78	28.6765
...30	2.72	48	17.6471
...32	2.72	52	19.1176
...34	2.72	64	23.5294
...36	2.72	57	20.9559
...38	2.72	57	20.9559
...40	2.72	65	23.8971
		Mittelwert	24.2096
E-Face	area E-face				Ice	area ice	PIP2 labeling	density
366(18_2)..02	0.18	0	0			1.25	0	0
...04						1.54	0	0
...06	2.38	7	2.94118			0.34	0	0
...08	0.12	0	0			2.01	0	0
...10	1.74	1	0.574713			0.98	0	0
...14						2.68	5	1.86567
...16						1.33	5	3.7594
...18						1.23	1	0.813008
...20	2.72	5	1.83824
...22	0.18	1	5.55556			0.93	0	0
...26	0.99	4	4.0404			1.08	0	0
...28	0.21	4	19.0476			1.89	0	0
...30						1.69	1	0.591716
...32						1.28	1	0.78125
...34	2.72	0	0
...35						2	0	0
...37	1.87	3	1.60428				Mittelwert	0,55793173
...39	1.83	1	0.546448
...41	2.72	1	0.367647
		Mittelwert:	3.04301
ANOVA
Number of families	1
Number of comparisons per family	3
Alpha	0.05
Dunn's multiple comparisons test	Mean rank diff,	Significant?	Summary	Adjusted P Value
soma vs. e-face	18.62	Yes	***	0.0004
soma vs. ice	25.06	Yes	****	< 0,0001
e-face vs. ice	6.442	No	ns	0.6604
Test details	Mean rank 1	Mean rank 2	Mean rank diff,	n1	n2
soma vs. e-face	35.35	16.73	18.62	20	11
soma vs. ice	35.35	10.29	25.06	20	14
e-face vs. ice	16.73	10.29	6.442	11	14

## Sheet: Fig. 1k
P-face	E-face	ice	quench
12.0096	0	0	1.41443
13.8037	0	1.02197	0		Table Analyzed	1f					P-face	E-face	ice	quench
3.38753	0	0	1.3289							Number of values	40	37	41	41
		0	1.15875		Kruskal-Wallis test
7.57576	0	0	0		P value	< 0.0001				Mean	6.332	0.1009	0.149	0.4458
13.2042	0	0	0		Exact or approximate P value?	Gaussian Approximation				Std. Deviation	6.231	0.3658	0.477	0.676
30.4547	0	0	0		P value summary	***				Std. Error	0.9851	0.06014	0.07449	0.1056
0	0	0	0		Do the medians vary signif. (P < 0.05)	Yes
4.5045	0	0	1.12613		Number of groups	4				Lower 95% CI of mean	4.34	-0.02107	-0.001576	0.2324
6.89655		0.873362	0.541126		Kruskal-Wallis statistic	78.48				Upper 95% CI of mean	8.325	0.2229	0.2995	0.6592
0	0	0	3.28407
8.49618	0	0	0.543774		Dunn's Multiple Comparison Test	Difference in rank sum	Significant? P < 0.05?	Summary		KS normality test
8.57633	0	0.757002	0		P-face vs E-face	70.01	Yes	***		KS distance	0.1548	0.5276	0.5006	0.3061
10.6166		0	0		P-face vs ice	67.45	Yes	***		P value	0.0169	< 0.0001	< 0.0001	< 0.0001
13.8095		0	0		P-face vs quench	47.9	Yes	***		Passed normality test (alpha=0.05)?	No	No	No	No
7.59734	0	0	0.539374		E-face vs ice	-2.558	No	ns		P value summary	*	***	***	***
2.04499	0	0	0.851789		E-face vs quench	-22.11	No	ns
1.33959	0	0	1.41643		ice vs quench	-19.55	No	ns		D'Agostino & Pearson omnibus normality test
5.15996	0	2.63852	0							K2	24.76	56.59	65.72	33.61
2.49004	0	0	0							P value	< 0.0001	< 0.0001	< 0.0001	< 0.0001
			0							Passed normality test (alpha=0.05)?	No	No	No	No
										P value summary	***	***	***	***
0.93562	0	0	0
0	0	0	0.721075							Shapiro-Wilk normality test
0	0	0	0.500186							W	0.8497	0.3093	0.3578	0.6976
4.21826	0	0	0							P value	< 0.0001	< 0.0001	< 0.0001	< 0.0001
0	1.78219	0	0.434022							Passed normality test (alpha=0.05)?	No	No	No	No
9.68099	0	0	1.49304							P value summary	***	***	***	***
19.7986	0	0	0
5.688	0	0.816993	0							Sum	253.3	3.733	6.108	18.28
2.72615	0	0	0
4.96544	0	0	0
1.43329	0	0	0		Prism 9
10.4366	0	0	0
11.2689	0	0	0		Number of families	1
0	0	0	0.579677		Number of comparisons per family	6
0	0	0	0		Alpha	0.05
6.27876	0	0	0.490714
3.24583	0	0	1.22019		Dunn's multiple comparisons test	Mean rank diff,	Significant?	Summary	Adjusted P Value
1.8779	0	0	0		P-face vs. E-face	70.01	Yes	****	<0,0001	A-B
2.77005	0.736302	0	0.633716		P-face vs. ice	67.45	Yes	****	<0,0001	A-C
9.21397	1.21482	0	0		P-face vs. quench	47.9	Yes	****	<0,0001	A-D
6.79007	0	0			E-face vs. ice	-2.558	No	ns	>0,9999	B-C
					E-face vs. quench	-22.11	No	ns	0.0874	B-D
					ice vs. quench	-19.55	No	ns	0.1594	C-D
					Test details	Mean rank 1	Mean rank 2	Mean rank diff,	n1	n2	Z
					P-face vs. E-face	126	56.03	70.01	40	37	7.691
					P-face vs. ice	126	58.59	67.45	40	41	7.605
					P-face vs. quench	126	78.13	47.9	40	41	5.401
					E-face vs. ice	56.03	58.59	-2.558	37	41	0.2827
					E-face vs. quench	56.03	78.13	-22.11	37	41	2.443
					ice vs. quench	58.59	78.13	-19.55	41	41	2.218

## Sheet: Fig. 1o
1:200	1:100	1:50
0	0	0
3.91652	0	2.26426		Table Analyzed	AK Konzentration						1:200	1:100	1:50
0	0	1.1388								Number of values	78	78	82
0.89243	2.68321	0		Kruskal-Wallis test
0	3.39744	1.97517		P value	< 0.0001
0	0	3.45253		Exact or approximate P value?	Gaussian Approximation					Mean	1.852	3.771	3.841
0	0	0		P value summary	***					Std. Deviation	3.489	5.264	4.854
0	3.64451	4.82337		Do the medians vary signif. (P < 0.05)	Yes					Std. Error	0.3951	0.596	0.536
0	2.02672	2.4049		Number of groups	3
0	5.23058	4.17372		Kruskal-Wallis statistic	18.47
4.64749	0	2.2692								KS normality test
0	3.90999	2.15048		Dunn's Multiple Comparison Test	Difference in rank sum	Significant? P < 0.05?	Summary			KS distance	0.3304	0.2369	0.2144
0	0	0		1:200 vs 1:100	-33.32	Yes	**			P value	< 0.0001	< 0.0001	< 0.0001
0	5.77754	0.987959		1:200 vs 1:50	-43.3	Yes	***			Passed normality test (alpha=0.05)?	No	No	No
0	0	0.75539		1:100 vs 1:50	-9.983	No	ns			P value summary	***	***	***
2.33597	1.5066	6.09638
3.7814	0	0								D'Agostino & Pearson omnibus normality test
16.3733	0	12.4193								K2	63.14	49.8	69.24
0	0	3.95234								P value	< 0.0001	< 0.0001	< 0.0001
10.4137	0	13.004								Passed normality test (alpha=0.05)?	No	No	No
0	0.4464	1.52396								P value summary	***	***	***
0	0	0
0	3.57862	2.68265								Shapiro-Wilk normality test
0	4.5433	2.99544								W	0.6033	0.736	0.739
0	6.17322	0.632264								P value	< 0.0001	< 0.0001	< 0.0001
0	12.3322	1.73844								Passed normality test (alpha=0.05)?	No	No	No
0	1.88762	0.541313								P value summary	***	***	***
0	5.20471	0
0	8.12615	0								Sum	144.5	294.1	314.9
2.15594	1.53859	0
7.1317	3.26823	0
0	4.07994	5.76078
0	0	0.79674
0	4.52987	0.91458
0	0	5.73883
	0	2.51515
	0	1.63998
		3.8384
		9.61262
		9.33313
		1.50232
2.71833	0.957308	3.57885
8.96228	0	0
0	1.08895	1.90788
0	5.31796	3.25981
5.71205	7.04179	6.24424
6.56693	0.676634	7.4234
3.19728	0	0
1.08042	4.43897	1.17717
4.41581	15.0537	0
1.36801	4.92582	2.22059
0	0	2.02487
2.64781	3.46287	6.14581
2.84794	0	8.54916
0	0	8.05912
0	13.304	9.60139
0	0	1.1419
0	28.3545	1.85234
5.89962	0	1.83577
0	4.38906	0
4.22074	0.533039	10.9376
17.7312	0	2.04374
3.18842	2.22684	7.54037
0	0.860328	3.95955
8.30898	12.118	2.45894
0	0	2.54989
0	4.16399	0
0	0	0
2.19604	1.2536	8.91458
0	2.17188	0
0	7.2669	3.75904
3.02374	11.9583	30.5135
0	11.6313	0
1.10737	1.10842	11.6905
0	6.84147	18.119
0	14.1643	0
0	3.55143	0
1.19384	0	11.4966
0	0	6.24036
0	9.47511	6.03335
0	12.2325	6.12039
0	19.6469	3.91172
0
6.42344

## Sheet: Fig. 2d
dendrite	spine
			Table Analyzed	2c				dendrite	spine
0	2.44025		Column A	dendrite			Number of values	158	159
4.81796	0		vs	vs
			Column B	spine
							Mean	4.477	5.4
12.6416	4.38836		Mann Whitney test				Std. Deviation	6.402	5.284
3.77167	0		P value	0.0062			Std. Error	0.5093	0.4191
10.3007	6.10714		Exact or approximate P value?	Gaussian Approximation
			P value summary	**
0.970496	3.70885		Are medians signif. different? (P < 0.05)	Yes			KS normality test
0	8.82854		One- or two-tailed P value?	Two-tailed			KS distance	0.2422	0.1535
0	5.60723		Sum of ranks in column A,B	22938 , 27465			P value	< 0.0001	< 0.0001
4.53749	0		Mann-Whitney U	10377			Passed normality test (alpha=0.05)?	No	No
0	3.02759						P value summary	***	***
12.1363	19.2743
0	4.40495						D'Agostino & Pearson omnibus normality test
8.07308	17.809						K2	84.11	26.52
0	6.52448						P value	< 0.0001	< 0.0001
0	2.49157						Passed normality test (alpha=0.05)?	No	No
4.76628	10.7683						P value summary	***	***
1.04665	0
0	11.8299						Shapiro-Wilk normality test
2.1106	4.0758						W	0.7319	0.8869
21.318	10.0318						P value	< 0.0001	< 0.0001
0	1.88621						Passed normality test (alpha=0.05)?	No	No
							P value summary	***	***
							Sum	707.4	858.5
2.287	0
4.03116	4.48978
0	9.07708
0	2.67912
0	12.1783
0	1.59588
0	2.18332
2.14509	0
0	3.11697
0	9.76724
37.2063	3.02024
2.18648	0
7.28597	5.65022
1.93895	16.1124
9.78597	8.75048
7.62406	10.6813
8.1619	0
1.91758	11.7645
5.74578	8.48688
0	10.6248
0	5.25741
5.42233	1.57445
0	0
2.54216	0
4.17216	0
0	2.59488
0	0
5.19086	2.24355
9.46416	7.66495
3.21879	2.79008
0	7.03906
0	2.26839
0	0
1.89289	0
6.9256	0
8.22893	13.8903
0	4.01182
29.1809	0
15.6522	15.5403
5.44057	1.91546
0	4.27901
4.162	0
0	5.34429
2.45951	0
0.792041	2.41127
0	6.73918
11.6959	9.29758
0	4.98078
21.0513	7.5062
0	4.74776
11.7574	5.65648
2.12479	7.63069
6.40531	5.13502
0	7.89255
6.91412	0
4.30478	0
1.65885	2.54733
0	7.96854
0	3.93646
2.09457	0
0	2.59963
0	2.06653
0	1.61297
0	10.0756
	5.2454
0	5.73293
0	8.86248
0	3.55111
0	2.63269
9.1256	15.2457
10.9178	4.99861
0	17.3689
5.41854	13.5056
0	3.57182
10.0958	5.16983
26.0241	1.12519
11.0038	26.1931
11.5907	3.5712
3.30587	10.5335
10.7859	17.1323
12.1112	6.44373
	12.3934
0	3.7782
8.49382	4.292
0	3.16687
1.59238	13.3576
13.2622	9.05786
4.16217	5.30757
0	0
0	0
0	0
5.0845	6.57845
15.0989	0
8.44061	13.8597
0	13.584
0
	5.99201
0	5.95026
3.98562	6.18674
7.17652	0
0	0
14.1419	0
1.19239
	10.7789
0	0
20.2636	13.5236
11.4294	10.9913
16.5214	0
12.5465	19.2964
0
	11.4848
11.3199	4.88852
0	0
0.788098	3.69577
0	9.70978
9.90403	4.54251
4.55722	0
10.586
	4.56676
	0
0	0
1.53138	0
4.12924	0
0	0
1.93063	15.5087
0
0
	7.18755
	4.86289
2.8993	3.59264
3.08362	6.54942
0	0
0	7.20418
7.33617	0
1.77406
0
	16.4986
	0
0	11.9288
0	7.72522
24.1352	10.6705
8.36194	0
0	6.34784
3.3151	0
0	0
0	0
0
8.42503

## Sheet: Fig. 2e
base	neck	head
				Table Analyzed	2d					base	neck	head
0	0	2.73263							Number of values	159	159	159
0	0	0		Kruskal-Wallis test
				P value	< 0.0001
				Exact or approximate P value?	Gaussian Approximation				Mean	2.932	4.624	6.45
5.80133	17.5043	0		P value summary	***				Std. Deviation	8.368	16.63	7.672
0	0	0		Do the medians vary signif. (P < 0.05)	Yes				Std. Error	0.6636	1.319	0.6085
0	29.549	4.81494		Number of groups	3
				Kruskal-Wallis statistic	82.69
0	0	4.49479							KS normality test
0	0	14.6271		Dunn's Multiple Comparison Test	Difference in rank sum	Significant? P < 0.05?	Summary		KS distance	0.486	0.4774	0.2003
0	0	7.2537		base vs neck	3.053	No	ns		P value	< 0.0001	< 0.0001	< 0.0001
0	0	0		base vs head	-96.63	Yes	***		Passed normality test (alpha=0.05)?	No	No	No
0	0	7.2332		neck vs head	-99.68	Yes	***		P value summary	***	***	***
35.552	13.3255	0
0	0	5.03956							D'Agostino & Pearson omnibus normality test
17.5425	18.6394	17.5212							K2	153.6	198	41.45
0	0	18.4178							P value	< 0.0001	< 0.0001	< 0.0001
0	0	5.38227							Passed normality test (alpha=0.05)?	No	No	No
0	85.4786	7.24147							P value summary	***	***	***
0	0	0
5.84096	12.0989	14.7989							Shapiro-Wilk normality test
0	0	6.54495							W	0.4064	0.3119	0.8183
0	0	13.1509							P value	< 0.0001	< 0.0001	< 0.0001
0	0	2.35561							Passed normality test (alpha=0.05)?	No	No	No
									P value summary	***	***	***
									Sum	466.1	735.3	1025
				Prism 9
				Number of families	1
				Number of comparisons per family	3
0	0	0		Alpha	0.05
0	0	8.38441		Dunn's multiple comparisons test	Mean rank diff,	Significant?	Summary	Adjusted P Value
				base vs. neck	3.053	No	ns	>0,9999	A-B
0	0	11.9997		base vs. head	-96.63	Yes	****	<0,0001	A-C
0	16.8208	0		neck vs. head	-99.68	Yes	****	<0,0001	B-C
0	0	21.8071		Test details	Mean rank 1	Mean rank 2	Mean rank diff,	n1	n2	Z
				base vs. neck	207.8	204.8	3.053	159	159	0.2449
0	0	2.36781		base vs. head	207.8	304.4	-96.63	159	159	7.75
				neck vs. head	204.8	304.4	-99.68	159	159	7.995
0	0	2.91158
0	0	0
0	0	6.67304
0	0	13.3379
0	0	3.91501
0	0	0
0	0	8.61591
0	0	28.0397
0	0	12.8465
0	0	15.3777
0	0	0
0	74.2389	0
0	0	13.2682
0	0	16.0375
0	35.8265	0
0	0	2.46985
0	0	0
0	0	0
0	0	0
0	0	4.23184
0	3	0
0	12.1553	0
0	0	15.9225
0	0	3.87298
0	33.8966	5.0476
0	0	3.05518
0	0	0
0	0	0
0	0	0
0	0	16.6338
0	0	5.33267
0	0	0
24.539	38.9921	0
0	0	2.66038
0	0	7.57291
0	0	0
0	0	6.34656
0	0	0
0	0	4.14084
0	0	11.5194
7.52492	0	11.6906
0	0	13.7264
13.1998	19.2373	0
0	31.6008	0
14.5967	0	4.60516
0	0	12.8783
0	0	11.8341
0	0	11.8859
0	0	0
0	0	0
0	0	4.25326
0	0	15.9697
0	0	4.40761
0	0	0
0	0	4.69303
0	0	2.44579
		0
		11.0587
		7.64246
10.9384	0
0	0	7.73109
0	0	11.3227
		0
0	0
0	0
0	15.4807
		5.00937
		27.7274
		4.12829
0	0	33.355
0	0	9.23598
11.4638	0	6.72985
8.81964	0	8.75774
22.3742	0	1.36497
0	0
0	0
0	0	34.0212
		4.76203
		12.2395
29.0022	0	20.9147
0	0	9.01278
0	0	16.085
0	0	7.14616
3.98855	0	7.51782
0	0	4.70912
0	0	19.6977
0	0	3.72921
0	0	7.46762
0	29.9719	0
16.3354	19.6007	0
0	0	0
0	0	8.45884
0	0	0
0	0	19.7993
0	0	10.648
0	0
0	0
23.5566	0	18.1037
		11.9541
		0
0	0	0
0	0	0
17.216	0	0
0	0
0	0
0	0
0	0	19.9108
0	0	0
0	0	20.1792
23.3996	0	0
0	0	0
21.4415	0	27.3168
61.5934	0	0
20.7611	0	0
0	0	0
0	0	6.95067
0	0	28.2306
19.9645	8.51941	0
0	0	0
0	0	8.06699
0	0	0
0	0	0
0	0	0
0	0	0
0	0	0
0	0	22.6868
21.9216	0	7.87364
0	0	6.24189
0	0	4.97943
0	0	8.47563
0	0	0
0	0	9.64181
0	0	0
0	86.8931	0
0	0	0
0	132.424	0
0	0	10.2264
28.7687	0	0
0	0	0
0	0	9.9943
0	0	0
0	0	0
0	0	0

## Sheet:  Fig.  3j
	0	1	2	3	3+2	3+7	3+12	3+27		time(min)	spine				Table Analyzed	mushroom			Table Analyzed	mushroom			Table Analyzed	mushroom				0	1	2	3	3+2	3+7	3+12	3+27
514-516					0.526057	5.43449				0	1	0.9738	159						Column D	3			Column F	3+7			Number of values	159	36	53	49	50	59	44	35
	0.415937				3.15399	2.8485				1	1.313	1.297	36		Kruskal-Wallis test				vs	vs			vs	vs
	0				2.13166	1.03692				2	1.778	1.33	53		P value	< 0.0001			Column F	3+7			Column H	3+27
					0.75538	1.59788				3	1.459	1.766	49		Exact or approximate P value?	Gaussian Approximation											Mean	1	1.313	1.778	1.459	1.978	2.24	1.791	1.265
					0.791967	2.39074				5	1.978	1.715	50		P value summary	***			Mann Whitney test				Mann Whitney test				Std. Deviation	0.9738	1.297	1.33	1.766	1.715	2.218	1.714	1.513
	0.74799				0	1.0996				10	2.24	2.218	59		Do the medians vary signif. (P < 0.05)	Yes			P value	0.0097			P value	0.0011			Std. Error	0.07722	0.2162	0.1827	0.2522	0.2426	0.2888	0.2584	0.2557
	0				0	1.40561				15	1.791	1.714	44		Number of groups	8			Exact or approximate P value?	Gaussian Approximation			Exact or approximate P value?	Gaussian Approximation
	1.04096				2.09991	0.866315				30	1.265	1.513	35		Kruskal-Wallis statistic	38.53			P value summary	**			P value summary	**
					0.694383	3.49582													Are medians signif. different? (P < 0.05)	Yes			Are medians signif. different? (P < 0.05)	Yes			KS normality test
	0.632168				0	1.57814									Dunn's Multiple Comparison Test	Difference in rank sum	Significant? P < 0.05?	Summary	One- or two-tailed P value?	Two-tailed			One- or two-tailed P value?	Two-tailed			KS distance	0.1522	0.1776	0.09919	0.2043	0.1357	0.1812	0.1518	0.2014
	1.50481				0.353061	2.55853									0 vs 1	-29.49	No	ns	Sum of ranks in column D,F	2253 , 3634			Sum of ranks in column F,H	3219 , 1247			P value	< 0.0001	0.0056	> 0.10	< 0.0001	0.0221	< 0.0001	0.0124	0.001
	0.955745				2.37088	1.99779									0 vs 2	-82.94	Yes	**	Mann-Whitney U	1028			Mann-Whitney U	616.5			Passed normality test (alpha=0.05)?	No	No	Yes	No	No	No	No	No
	0				2.7165	1.26069									0 vs 3	-23.83	No	ns									P value summary	***	**	ns	***	*	***	*	***
	0.51605				2.94045	4.73062									0 vs 3+2	-85.72	Yes	**
	3.28527					13.394									0 vs 3+7	-102	Yes	***									D'Agostino & Pearson omnibus normality test
	0.750817														0 vs 3+12	-64.83	No	ns									K2	33.92	7.087	6.613	26.05	11.62	55.94	9.491	34.65
	3.03552					4.40288									0 vs 3+27	-14.32	No	ns									P value	< 0.0001	0.0289	0.0366	< 0.0001	0.003	< 0.0001	0.0087	< 0.0001
	1.11209					3.08946									1 vs 2	-53.46	No	ns									Passed normality test (alpha=0.05)?	No	No	No	No	No	No	No	No
	0.424684					2.97981									1 vs 3	5.656	No	ns									P value summary	***	*	*	***	**	***	**	***
	1.83544					2.89188									1 vs 3+2	-56.23	No	ns
	0					2.86476									1 vs 3+7	-72.51	No	ns									Shapiro-Wilk normality test
	2.0164					2.31386									1 vs 3+12	-35.34	No	ns									W	0.8858	0.8756	0.9399	0.8001	0.89	0.7518	0.8769	0.713
	0.694714					0.967245									1 vs 3+27	15.17	No	ns									P value	< 0.0001	0.0008	0.0101	< 0.0001	0.0002	< 0.0001	0.0002	< 0.0001
	1.70991					4.47339									2 vs 3	59.11	No	ns									Passed normality test (alpha=0.05)?	No	No	No	No	No	No	No	No
	0.321502					0									2 vs 3+2	-2.777	No	ns									P value summary	***	***	*	***	***	***	***	***
						5.33341									2 vs 3+7	-19.06	No	ns
						3.09011									2 vs 3+12	18.11	No	ns									Sum	159	47.28	94.21	71.51	98.92	132.1	78.83	44.29
						1.37397									2 vs 3+27	68.62	No	ns
						3.20415									3 vs 3+2	-61.89	No	ns
						2.99052									3 vs 3+7	-78.17	No	ns
						0									3 vs 3+12	-41	No	ns
						1.05689									3 vs 3+27	9.51	No	ns
						2.05335									3+2 vs 3+7	-16.28	No	ns
523-525						2.2395									3+2 vs 3+12	20.89	No	ns
	0														3+2 vs 3+27	71.4	No	ns
						0.704093									3+7 vs 3+12	37.17	No	ns
	0.897352					2.6803									3+7 vs 3+27	87.68	No	ns
						0.945422									3+12 vs 3+27	50.51	No	ns
	1.8142					0
	0.535463					1.03843
						0
	2.43403					0.457407
						0
	0.318961					0.938188
						0.875907			Prism 9
						0.931139			Number of families	1
						0.845756			Number of comparisons per family	28
									Alpha	0.05
						0.996385
									Dunn's multiple comparisons test	Mean rank diff,	Significant?	Summary	Adjusted P Value
									0 vs. 1	-29.49	No	ns	>0,9999	A-B
25-27	0.472975		0.43731		4.19184				0 vs. 2	-82.94	Yes	**	0.0049	A-C
	0		0.698566		0.631077				0 vs. 3	-23.83	No	ns	>0,9999	A-D
	0.675232		3.11563		3.42824				0 vs. 3+2	-85.72	Yes	**	0.0042	A-E
	2.11589		1.57157		0				0 vs. 3+7	-102	Yes	****	<0,0001	A-F
	0.654278		0		0.980828				0 vs. 3+12	-64.83	No	ns	0.1774	A-G
	0				1.67857				0 vs. 3+27	-14.32	No	ns	>0,9999	A-H
	1.22401		2.59036		3.67462				1 vs. 2	-53.46	No	ns	>0,9999	B-C
	3.49045		1.47746		0.96313				1 vs. 3	5.656	No	ns	>0,9999	B-D
	1.89562		3.18956		1.2318				1 vs. 3+2	-56.23	No	ns	>0,9999	B-E
	2.31391		1.17877						1 vs. 3+7	-72.51	No	ns	0.3898	B-F
	0				4.5162				1 vs. 3+12	-35.34	No	ns	>0,9999	B-G
	2.54855		0						1 vs. 3+27	15.17	No	ns	>0,9999	B-H
	1.83852		3.0023						2 vs. 3	59.11	No	ns	0.9073	C-D
			1.91025						2 vs. 3+2	-2.777	No	ns	>0,9999	C-E
			0.282025						2 vs. 3+7	-19.06	No	ns	>0,9999	C-F
	2.30165		2.22364						2 vs. 3+12	18.11	No	ns	>0,9999	C-G
	1.13892		2.95799						2 vs. 3+27	68.62	No	ns	0.6673	C-H
									3 vs. 3+2	-61.89	No	ns	0.7622	D-E
	0.341074		1.77484						3 vs. 3+7	-78.17	No	ns	0.1042	D-F
			0.732716						3 vs. 3+12	-41	No	ns	>0,9999	D-G
	0		1.47512						3 vs. 3+27	9.51	No	ns	>0,9999	D-H
	0		1.27489						3+2 vs. 3+7	-16.28	No	ns	>0,9999	E-F
									3+2 vs. 3+12	20.89	No	ns	>0,9999	E-G
	0		0.769168						3+2 vs. 3+27	71.4	No	ns	0.5639	E-H
			2.27507						3+7 vs. 3+12	37.17	No	ns	>0,9999	F-G
	0.562131								3+7 vs. 3+27	87.68	No	ns	0.0897	F-H
			2.0577						3+12 vs. 3+27	50.51	No	ns	>0,9999	G-H
	0		1.06201
	0.486022		4.05051						Test details	Mean rank 1	Mean rank 2	Mean rank diff,	n1	n2	Z
	1.66047		0.524798						0 vs. 1	201.2	230.7	-29.49	159	36	1.146
	0.604418		0.527721						0 vs. 2	201.2	284.1	-82.94	159	53	3.751
									0 vs. 3	201.2	225	-23.83	159	49	1.046
	1.52488		5.69508						0 vs. 3+2	201.2	286.9	-85.72	159	50	3.792
	0.491403		1.25771						0 vs. 3+7	201.2	303.2	-102	159	59	4.799
	0		4.72657						0 vs. 3+12	201.2	266	-64.83	159	44	2.73
	0								0 vs. 3+27	201.2	215.5	-14.32	159	35	0.5501
	0								1 vs. 2	230.7	284.1	-53.46	36	53	1.775
	3.00906								1 vs. 3	230.7	225	5.656	36	49	0.1848
	0.869085								1 vs. 3+2	230.7	286.9	-56.23	36	50	1.845
									1 vs. 3+7	230.7	303.2	-72.51	36	59	2.459
	0								1 vs. 3+12	230.7	266	-35.34	36	44	1.128
	3.3665								1 vs. 3+27	230.7	215.5	15.17	36	35	0.4583
	0.414948								2 vs. 3	284.1	225	59.11	53	49	2.139
34-36			3.75118		2.64531				2 vs. 3+2	284.1	286.9	-2.777	53	50	0.101
	1.7786		1.63248		2.15141				2 vs. 3+7	284.1	303.2	-19.06	53	59	0.7222
	0				1.69007				2 vs. 3+12	284.1	266	18.11	53	44	0.637
					2.09687				2 vs. 3+27	284.1	215.5	68.62	53	35	2.26
	2.2214								3 vs. 3+2	225	286.9	-61.89	49	50	2.208
			0.676883		0.970639				3 vs. 3+7	225	303.2	-78.17	49	59	2.901
	0		1.59962		6.0988				3 vs. 3+12	225	266	-41	49	44	1.416
			0		0				3 vs. 3+27	225	215.5	9.51	49	35	0.3082
			2.41136		6.5501				3+2 vs. 3+7	286.9	303.2	-16.28	50	59	0.6074
					1.67512				3+2 vs. 3+12	286.9	266	20.89	50	44	0.7248
					1.96957				3+2 vs. 3+27	286.9	215.5	71.4	50	35	2.324
			0		4.26079				3+7 vs. 3+12	303.2	266	37.17	59	44	1.338
					6.75473				3+7 vs. 3+27	303.2	215.5	87.68	59	35	2.948
					4.86174				3+12 vs. 3+27	266	215.5	50.51	44	35	1.6
					2.17371
40-42	0.427823		1.24926		0.763768
	1.19571		3.61679		3.24357
	1.64964		2.26875		0.614778
	0.883722		0.60785		0.961225
			1.81134		0.667994
	1.3318		4.61727		0.923218
	0.842378		1.98459		1.44929
	1.00361		0		1.08947
	1.35389		2.11049		1.52907
			2.13912		1.09995
	0.911088		0.684903		0
	1.40035		3.09508		2.85207
	0		2.04716
			0.721791
			2.94314
			0.561427
			0.840051
90-91	0					2.37037
	0.932674					0.63867
	2.91758					1.90624
	1.44129					7.12981
	0					0.736201
	0.951823					1.95158
						1.37057
						1.31898
						1.51566
						7.7155
	0.756633					2.41899
						1.10306
						0.532981
123-125	0.275875						3.10563	0.466937
	1.72328						0.770024	2.1948
	0.897149						2.29773	0
							1.81441	6.87263
	0.980534						2.93987	6.0606
	1.5158						1.80991	1.8864
	0.607365						3.54654	0
							5.87793	0
							5.95576	0.859702
							3.01019	2.2319
							4.70396	2.8419
								1.01991
								1.99678
								0.846457
233-235	0.331061						0.487213	0
	1.91715						1.26262	0
	0.628575
	2.18413						2.4158	0.823915
	1.69833							1.15523
	0.449156
	0.650106						4.6768	0
	0.141492						0.965997	0.615723
								0.797775
265-267	2.7278						0.550978	0.86581
	0.371912						1.96946	0.720354
	1.09698						0.961878	0.597998
	1.78419						3.11599	0.890193
	0.671063						0.564132	0.5711
	1.29067						1.30558	0
	0.39347						6.30004
	0.446977						2.44682
	0.329804
	1.39109
	0.943303
	0.552741
30-32	0							0.538073
	0							0.47315
	0							1.45714
	1.3535							1.34745
	0							1.7484
	2.85161							1.30698
	2.79488							0.565386
								2.53537
305-308	1.98312	1.6908
	1.96931	4.95374
	2.04757	3.15895
	0	1.26184
	0	1.24354
	0	0.811649
		0.795081
366-368	1.18471	1.45791		0.955692
	0	4.44804		0.879947
	1.48638	1.21147		1.13119
	1.20806	2.11227		3.76449
	0	2.02292		2.54054
	2.12086	1.90662		0
		0		0
326-329	2.34237	0		0
	0.997037	2.16005		0
	0	0		8.43185
	0.753769	2.18004		2.47655
	1.98036			1.85765
	0.926467			2.51745
	0			4.76217
				3.79054
				4.35869
				1.32116
				0.269479
				2.0225
534-537	1.59236	3.12955		0			1.82275
	0	1.924		3.91275			0
	0	0		0			3.34447
	0	0.817448		0			0
	0	1.9447		0.746147			0.879198
	0			0			0
	5.40764			0			0
				0			1.23829
							0
							1.68562
							0
							0
							0
100-103	1.71151	0		0			1.71151
	1.15796	0		0			1.15796
	0.855488	0		0			0.855488
	1.55956	1.04875		3.93696			1.55956
	0	0		0.679002			0
	1.71547	1.39222		4.56283			1.71547
	0			0.782861			0
				1.06213
				0
226-228	3.10294	0		1.61556
	0	0		0.92574
	2.24348			0.727766
	1.4529	0		1.32494
	2.00682	0		0
	0	1.93079		1.47939
	1.19386	3.01167		0.516656
	0	0.669573		0
	0			1.26398
	0			3.19668
				0
				2.14458
				1.54899

## Sheet: Fig. 3i
0	1	2	3	3+2	3+7	3+12	3+27	time(min)	dendrite			Table Analyzed	dendrite mushroom					0	1	2	3	3+2	3+7	3+12	3+27
				1.44755	3.73368			0	0.8496	1.228	151						Number of values	151	31	52	41	50	59	31	35
0				0.689431	1.26502			1	2.242	5.19	31	Kruskal-Wallis test
0.821215				0	2.21814			2	0.7384	1.256	52	P value	0.1938
				0.218536	3.17551			3	0.7988	1.524	41	Exact or approximate P value?	Gaussian Approximation				Mean	0.8496	2.242	0.7384	0.7988	1.151	0.9564	1.956	1.652
				0.608088	0			5	1.151	2.304	50	P value summary	ns				Std. Deviation	1.228	5.19	1.256	1.524	2.304	1.224	3.318	2.326
2.15474				0.617074	0			10	0.9564	1.224	59	Do the medians vary signif. (P < 0.05)	No				Std. Error	0.09997	0.9321	0.1742	0.2379	0.3258	0.1594	0.5959	0.3932
0.642876				0.506825	1.3978			15	1.956	3.318	31	Number of groups	8
1.75575				0.761611	1.38901			30	1.652	2.326	35	Kruskal-Wallis statistic	9.908
				0	1.54646												KS normality test
0.16542				3.04634	3.59641							Dunn's Multiple Comparison Test	Difference in rank sum	Significant? P < 0.05?	Summary		KS distance	0.2446	0.3329	0.2793	0.3001	0.3086	0.2572	0.2778	0.2388
0				1.0926	1.49976							0 vs 1	-10.26	No	ns		P value	< 0.0001	< 0.0001	< 0.0001	< 0.0001	< 0.0001	< 0.0001	< 0.0001	< 0.0001
0				0	2.64064							0 vs 2	22.11	No	ns		Passed normality test (alpha=0.05)?	No	No	No	No	No	No	No	No
0.77341				0	0.711647							0 vs 3	23.17	No	ns		P value summary	***	***	***	***	***	***	***	***
0				0.97752	3.96473							0 vs 3+2	1.589	No	ns
2.06861					0							0 vs 3+7	-4.526	No	ns		D'Agostino & Pearson omnibus normality test
0												0 vs 3+12	-23.78	No	ns		K2	107.5	58.29	47.41	47.05	67.62	10.51	27.84	33.51
1.37605					3.00465							0 vs 3+27	-48.79	No	ns		P value	< 0.0001	< 0.0001	< 0.0001	< 0.0001	< 0.0001	0.0052	< 0.0001	< 0.0001
0					3.28827							1 vs 2	32.37	No	ns		Passed normality test (alpha=0.05)?	No	No	No	No	No	No	No	No
0					3.43148							1 vs 3	33.43	No	ns		P value summary	***	***	***	***	***	**	***	***
0.812407					0							1 vs 3+2	11.85	No	ns
0.1784					1.70934							1 vs 3+7	5.735	No	ns		Shapiro-Wilk normality test
0					0							1 vs 3+12	-13.52	No	ns		W	0.7059	0.4683	0.6421	0.5885	0.5188	0.7777	0.6359	0.6832
0.35975					0							1 vs 3+27	-38.53	No	ns		P value	< 0.0001	< 0.0001	< 0.0001	< 0.0001	< 0.0001	< 0.0001	< 0.0001	< 0.0001
3.63362					0							2 vs 3	1.061	No	ns		Passed normality test (alpha=0.05)?	No	No	No	No	No	No	No	No
0					0.570671							2 vs 3+2	-20.52	No	ns		P value summary	***	***	***	***	***	***	***	***
					0							2 vs 3+7	-26.64	No	ns
					1.42555							2 vs 3+12	-45.89	No	ns		Sum	128.3	69.5	38.4	32.75	57.57	56.43	60.63	57.83
					1.52382							2 vs 3+27	-70.9	No	ns
					0							3 vs 3+2	-21.58	No	ns
					1.47677							3 vs 3+7	-27.7	No	ns
					3.4458							3 vs 3+12	-46.95	No	ns
					0.930032							3 vs 3+27	-71.96	No	ns
					0.536594							3+2 vs 3+7	-6.116	No	ns
					1.67074							3+2 vs 3+12	-25.37	No	ns
0.457092												3+2 vs 3+27	-50.38	No	ns
					1.05579							3+7 vs 3+12	-19.25	No	ns
0.805691					2.1737							3+7 vs 3+27	-44.26	No	ns
					0.377607							3+12 vs 3+27	-25.01	No	ns
0					0.486201
0					0
					0.224742
0					0
					1.37329
0					0
					0
					0
					0
					0.581667
0		0		0
0.464693		1.83827		0
0		0		0
0		2.01231		1.36409
8.06003		1.74985		0.620927
0.473659				0
1.57837		6.184		0
0.420037		0		0
2.11994		0		0
1.65161		1.67457
1.76812				0
0.415407		0.43558
1.24471		0
		0
		0
0		0
0
1.17464		0
		0
0		0
0.550712		0.712492
0.903818		0
		0
0
		0
0		1.32267
1.1245		1.18653
2.05023		0
0.69729		2.60026
0		0
0		0
0		0
0.410059
1.5003
1.78264
0
6.32149
3.39074
1.1786
		1.3848		0
0		0		0
1.72997				0
				1.46598
0
		0		4.18007
1.02232		0		0
		2.24102		3.04
		0		1.31081
				0
				0
		5.14639		0
				9.45587
				1.1591
				12.8007
0.140529		2.1982		1.23733
0		0		1.22512
2.07516		0		2.83969
0		0		1.19241
		0.377423		0.943978
3.73507		1.0986		0
0		0		2.80178
2.08608		0.273497		0
0.376994		0.949146		0
		1.82688		0.822365
1.13647		0.546345		1.14084
0		0		0
1.22675		0.680916
		0
		0.774724
		1.18312
		0
1.57614					0
0.607367					0
0					0
0					0
0.7669					0
0					0
					0
					0
					0
					0
0					0
					0
					0
0						8.55395	10.0883
0						1.48759	2.01627
						0	2.44615
						0	3.27425
0						0.499472	8.81564
0						0	0.818649
0						3.48885	2.11191
						11.8096	1.11611
						12.7074	0.4546
						3.32353	0
						1.34832	0.343687
							0
							2.0907
							0
0						2.45276	2.75252
1.14754						0	1.67486
1.37291
0						0	1.25074
0.681382							5.98532
0
1.26955						0.905279	1.3536
3.27253						1.60598	1.58086
							0.407324
1.14596						0	0
1.20708						2.11235	1.642
0.344279						0	0
1.12327						0	0.842125
1.26128						0	0
0						4.88645	0.262513
0						1.31415
0.884563						2.25032
0
0.165833
1.38115
0.433457
0							0
0							2.3477
1.04613							0.611027
3.10657							0
1.73664							0
0							0
0							2.16088
							1.37892
0	1.75672
1.31909	0
2.37515	7.75528
0	0
4.68042	27.4757
0.394634	4.16243
	1.61151
0	3.78169		2.94752
2.22717	3.31345		1.49625
1.25621	0.817626		0
1.81587	0.43122		0
1.37899	0		0
0	2.684		0
	0		1.31952
2.30876	0		0
0	0		0
0.160736	0		5.25266
0	8.77962		2.56963
2.01998			0.524284
0.929467			0
2.15907			7.50588
			0
			0.396378
			2.59146
			0
			0
0.690388	0		0			0
0.734278	0		0			0
0	2.71923		0.482077			0
0	0		1.70076			0
1.7469	0		0.440164			1.6119
0.422442	0.68578		0			0
0			0			0.271969
			0
			0
0	0		1.00111
0	0.947461		1.05515
4.53917	0		0
1.57265	0		0
0	0		0
0.62348	2.57673		0.227627
0	0		0.579361
0	0		0
0			0
1.58452			0.377421
			1.36008
			0.922874
			0

## Sheet: Fig. 3k base
Base
0	1	2	3	3+2	3+7	3+12	3+27	time(min)	base			Table Analyzed	base mushroom					0	1	2	3	3+2	3+7	3+12	3+27
				0	0			0	0.4999	1.537	159						Number of values	159	36	53	49	50	59	44	35
0				0.7385	2.02859			1	1.286	2.708	36	Kruskal-Wallis test
0				0	0			2	0.4912	1.408	53	P value	0.3073
				0	0			3	1.078	2.789	49	Exact or approximate P value?	Gaussian Approximation				Mean	0.4999	1.286	0.4912	1.078	1.419	0.6926	0.949	1.734
				0	5.70907			5	1.419	5.609	50	P value summary	ns				Std. Deviation	1.537	2.708	1.408	2.789	5.609	1.635	2.542	3.149
0.988829				0	0			10	0.6926	1.635	59	Do the medians vary signif. (P < 0.05)	No				Std. Error	0.1219	0.4513	0.1934	0.3985	0.7933	0.2128	0.3832	0.5323
0				0	2.49304			15	0.949	2.542	44	Number of groups	8
0				0	0			30	1.734	3.149	35	Kruskal-Wallis statistic	8.295
				0	0												KS normality test
0				0	0							Dunn's Multiple Comparison Test	Difference in rank sum	Significant? P < 0.05?	Summary		KS distance	0.4765	0.4325	0.4855	0.4668	0.4398	0.4607	0.441	0.3947
0				0	3.0677							0 vs 1	-27.55	No	ns		P value	< 0.0001	< 0.0001	< 0.0001	< 0.0001	< 0.0001	< 0.0001	< 0.0001	< 0.0001
0				0	0							0 vs 2	-0.239	No	ns		Passed normality test (alpha=0.05)?	No	No	No	No	No	No	No	No
0				0	2.05682							0 vs 3	-11.28	No	ns		P value summary	***	***	***	***	***	***	***	***
0				3.83106	7.62285							0 vs 3+2	-5.007	No	ns
6.05979					0							0 vs 3+7	-12.89	No	ns		D'Agostino & Pearson omnibus normality test
0												0 vs 3+12	-14.38	No	ns		K2	181.6	29.57	69.52	46.56	97.35	48.67	57.78	18.47
2.9901					0							0 vs 3+27	-43.91	No	ns		P value	< 0.0001	< 0.0001	< 0.0001	< 0.0001	< 0.0001	< 0.0001	< 0.0001	< 0.0001
0					4.61219							1 vs 2	27.31	No	ns		Passed normality test (alpha=0.05)?	No	No	No	No	No	No	No	No
0					0							1 vs 3	16.27	No	ns		P value summary	***	***	***	***	***	***	***	***
0					0							1 vs 3+2	22.54	No	ns
0					3.28364							1 vs 3+7	14.66	No	ns		Shapiro-Wilk normality test
0.995584					0							1 vs 3+12	13.16	No	ns		W	0.3745	0.5544	0.4074	0.4536	0.2746	0.498	0.4412	0.6106
0					0							1 vs 3+27	-16.37	No	ns		P value	< 0.0001	< 0.0001	< 0.0001	< 0.0001	< 0.0001	< 0.0001	< 0.0001	< 0.0001
0					2.88068							2 vs 3	-11.04	No	ns		Passed normality test (alpha=0.05)?	No	No	No	No	No	No	No	No
0					0							2 vs 3+2	-4.768	No	ns		P value summary	***	***	***	***	***	***	***	***
					0							2 vs 3+7	-12.65	No	ns
					0							2 vs 3+12	-14.14	No	ns		Sum	79.48	46.28	26.03	52.83	70.94	40.86	41.75	60.69
					0							2 vs 3+27	-43.67	No	ns
					1.31428							3 vs 3+2	6.27	No	ns
					0							3 vs 3+7	-1.608	No	ns
					0							3 vs 3+12	-3.103	No	ns
					0							3 vs 3+27	-32.63	No	ns
					0.69411							3+2 vs 3+7	-7.879	No	ns
					5.10181							3+2 vs 3+12	-9.374	No	ns
0												3+2 vs 3+27	-38.9	No	ns
					0							3+7 vs 3+12	-1.495	No	ns
0					0							3+7 vs 3+27	-31.02	No	ns
					0							3+12 vs 3+27	-29.53	No	ns
0					0
0					0
					0
0					0
					0
0					0
					0
					0
					0
					0
0		0		0
0		0		0
0		0		0
0		0		0
0		0		0
0				0
0		0		0
0		0		0
0		0		0
0		0
0				0
0		0
0		0
		0
		0
0		0
0		0
0		8.02772
		0
0		0
0		3.94756
0		0
		0
0
		0
0		0
0		0
0		0
0		0
0		0
0		0
0		0
0
0
0
0
0
5.31591
0
		0		0
0		0		0
0				0
				0
0
		0		5.34678
0		0		0
		0		0
		0		12.718
				0
				0
		0		0
				37.3241
				0
				0
0		1.4646		0
0		0		0
1.33512		0		0
0		0		2.81612
		1.77473		0
2.34199		0		0
0		0		5.22247
2.58984		0		0
0		3.21041		0
		3.21423		2.94148
0		0		0
0		0		0
0		0
		0
		1.84197
		2.55065
		0
0					0
0					0
0					0
0					0
0					0
0					0
					0
					0
					0
					0
0					0
					0
					0
1.87085						0	10.2648
0						0	2.91333
0						0	0
						0	9.49081
0						0	4.99924
0						4.95377	2.32115
0						1.45307	0
						13.1383	0
						0	0
						3.02053	0
						0	0
							0
							9.05551
							0
0						0	0
0						4.82442	0
1.44158
1.10907						0	0
2.81355							0
0
0						8.47976	0
0						0	4.76487
							2.2971
3.02035						0	0
0						0	0
0						0	0
0						0	2.49408
0.415375						0	2.97378
0						1.00867	0
0						1.73231
0						0
0
0
1.7012
0
0							9.11473
0							0
0							0
0							0
0							0
0							0
4.84671							0
							0
0	0
0	0
5.69783	0
0	0
0	5.49084
0	0
	3.31448
0	1.99787		0
0	2.14131		0
0	0		4.30387
2.57185	6.00913		0
0	0		1.32138
2.35664	8.79773		0
	0		0
12.5623	0		0
4.23433	0		0
0	0		6.12601
0	0		3.09126
0			0
4.07185			0
0			0
			0
			0
			0
			0
			0
0	0		0			3.14329
0	5.42244		0			0
0	0		0			0
0	0		0			0
0	0		0			0
0			0			0
0			0			0
			0			0
						0
						0
						0
						0
						0
5.22003	0		0			0
0	0		0			0
0	0		0			0
0	0		0			0
0	0		0			0
0	0		0			0
0			0			0
			0
			0
0	0		0
0	0		0
0			0
0	0		0
0	0		0
0	10.8904		6.68399
2.93022	0		0.984531
0	2.2145		0
0			0
0			12.5623
			0
			9.84907
			7.91253

## Sheet: Fig. 3k neck
0	1	2	3	3+2	3+7	3+12	3+27	Table Analyzed	neck mushroom					0	1	2	3	3+2	3+7	3+12	3+27
				0	0								Number of values	159	36	53	49	50	59	44	35
0				0	0			Kruskal-Wallis test
0				1.07273	4.67826			P value	0.9097
				0	5.90015			Exact or approximate P value?	Gaussian Approximation				Mean	0.8566	0.438	1.292	0.5608	1.129	0.706	0.713	0.544
				0	0			P value summary	ns				Std. Deviation	3.149	1.659	5.919	1.679	3.254	1.759	2.362	2.197
2.98359				0	0			Do the medians vary signif. (P < 0.05)	No				Std. Error	0.2497	0.2765	0.813	0.2399	0.4601	0.229	0.3561	0.3713
0				0	2.95771			Number of groups	8
5.03659				0	0			Kruskal-Wallis statistic	2.719
				0	0								KS normality test
0				0	0			Dunn's Multiple Comparison Test	Difference in rank sum	Significant? P < 0.05?	Summary		KS distance	0.4751	0.5208	0.4355	0.4879	0.4957	0.4864	0.4368	0.5121
0				0	0			0 vs 1	11.87	No	ns		P value	< 0.0001	< 0.0001	< 0.0001	< 0.0001	< 0.0001	< 0.0001	< 0.0001	< 0.0001
0				0	0			0 vs 2	-4.701	No	ns		Passed normality test (alpha=0.05)?	No	No	No	No	No	No	No	No
0				0	0			0 vs 3	-1.564	No	ns		P value summary	***	***	***	***	***	***	***	***
0				12.1686	0			0 vs 3+2	-3.328	No	ns
2.27132					0			0 vs 3+7	-8.656	No	ns		D'Agostino & Pearson omnibus normality test
0								0 vs 3+12	-9.758	No	ns		K2	198.3	57.42	112.4	60.13	50.21	49.07	83.28	65.56
3.17706					0			0 vs 3+27	11.29	No	ns		P value	< 0.0001	< 0.0001	< 0.0001	< 0.0001	< 0.0001	< 0.0001	< 0.0001	< 0.0001
0					0			1 vs 2	-16.57	No	ns		Passed normality test (alpha=0.05)?	No	No	No	No	No	No	No	No
0					0			1 vs 3	-13.43	No	ns		P value summary	***	***	***	***	***	***	***	***
14.5697					0			1 vs 3+2	-15.2	No	ns
0					0			1 vs 3+7	-20.52	No	ns		Shapiro-Wilk normality test
2.06224					1.93185			1 vs 3+12	-21.63	No	ns		W	0.304	0.2894	0.2189	0.388	0.396	0.4684	0.3366	0.2739
0					0			1 vs 3+27	-0.5821	No	ns		P value	< 0.0001	< 0.0001	< 0.0001	< 0.0001	< 0.0001	< 0.0001	< 0.0001	< 0.0001
0					3.10319			2 vs 3	3.137	No	ns		Passed normality test (alpha=0.05)?	No	No	No	No	No	No	No	No
0					0			2 vs 3+2	1.373	No	ns		P value summary	***	***	***	***	***	***	***	***
					0			2 vs 3+7	-3.955	No	ns
					0			2 vs 3+12	-5.057	No	ns		Sum	136.2	15.77	68.48	27.48	56.46	41.66	31.37	19.04
					6.17189			2 vs 3+27	15.99	No	ns
					3.6495			3 vs 3+2	-1.764	No	ns
					3.16399			3 vs 3+7	-7.092	No	ns
					0			3 vs 3+12	-8.194	No	ns
					0			3 vs 3+27	12.85	No	ns
					8.0225			3+2 vs 3+7	-5.328	No	ns
					0			3+2 vs 3+12	-6.43	No	ns
0								3+2 vs 3+27	14.61	No	ns
					0			3+7 vs 3+12	-1.102	No	ns
0					0			3+7 vs 3+27	19.94	No	ns
					0			3+12 vs 3+27	21.04	No	ns
0					0
3.36189					0
					0
0					2.07612
					0
0					0
					0
					0
					0
					0
0		0		0
0		2.97864		0
0		0		0
0		0		0
0		0		0
0				0
0		0		0
0		0		0
0		0		0
0		0
0				13.7327
16.0824		0
0		0
		0
		0
0		0
7.76114		0
0		0
		0
0		0
0		0
0		0
		0
0
		3.55627
0.649893		0
2.6332		42.445
0		1.87001
0		0
7.34306		4.25157
0		6.4413
0		0
0
0
0
0
0
8.4469
0
		0		6.70763
0		0		0
0				0
				0
0
		0		0
0		0		0
		0		0
		0		11.7663
				0
				0
		0		0
				0
				0
				0
0		0		0
0		0		4.93493
0		0		0
0		0		0
		0		0
3.4132		3.39696		0
5.60682		0		0
0		0		0
0		0		6.07467
		0		0
0		0		0
0		3.54242		0
0		0
		0
		0
		0
		0
0					0
0					0
0					0
0					0
0					0
0					0
					0
					0
					0
					0
0					0
					0
					0
0						0	0
0						0	0
0						0	0
						0	0
0						0	11.6606
0						0	0
2.64775						14.6484	0
						1.55831	0
						4.6727	0
						0	0
						0	0
							0
							0
							0
0						0	0
0						0	0
0
0						0	0
0							0
0
0						0	0
0						0	0
							0
0						2.8964	0
0						0	0
0						0	0
0						0	0
0						1.30727	0
0						0	0
0						0
0						2.31239
0
3.12134
2.04125
0
0							6.05709
0							0
0							0
0							0
0							0
0							0
0							1.32353
							0
0	0
0	7.72428
0	0
0	0
0	0
0	0
	0
0	0		0
0	0		3.15947
0	0		0
0	1.65248		1.27376
0	0		6.94534
0	0		0
	0		0
0	0		0
0	0		0
0	0		0
0	0		0
0			8.12321
1.73758			0
0			0
			0
			0
			1.97959
			0
			0
0	0		0			1.84522
0	0		0			0
0	0		0			0
0	6.39015		0			0
0	0		4.23572			2.13267
0			0			0
0			0			0
			0			0
						0
						0
						0
						0
						0
0	0		0			0
0	0		0			0
0	0		0			0
0	0		0			0
0	0		0			0
0	0		0			0
0			0			0
			0
			0
16.3422	0		0
0	0		0
24.9054	0		0
0	0		0
0	0		0
0	0		0
0	0		1.76069
0	0		0
0			0
0			0
			0
			0
			0

[truncated: 20 more sheets: Fig. 3k head, Fig. 4b, Fig.  4d, Fig. 4c, Fig. 5b, Fig. 6h, Fig. 6i, Fig. 6j, Fig. 7h, Fig. 7i, Fig. 7j, Fig. 8h, Fig. 8i, Fig. 8j, S1, S2, S3 (Exp.2 0min), S3 (Exp.1 0min), S3 (Exp.1 3+7min), S3 (Exp.2; 3+7min)]
